# Supplementary material for: Exploring the contribution of mammary-derived serotonin on liver and pancreas metabolism during lactation
Source: PLoS One. 2024 Jun 5;19(6):e0304910. doi: 10.1371/journal.pone.0304910 (PMC11152252; doi:10.1371/journal.pone.0304910)
Supplement: S1 File — (XLSX) [file pone.0304910.s003.xlsx]

## Sheet: Pup Weights and Litter size
ID	TRT	Day	Pup Weight	LitterSize	Weight/pup
42	TFWC	0	8.5	7	1.21429
42	TFWC	1	9.3	6	1.55
42	TFWC	2	10.7	6	1.78333
42	TFWC	3	13	6	2.16667
42	TFWC	4	15.1	6	2.51667
42	TFWC	5	17.9	6	2.98333
42	TFWC	6	20.8	6	3.46667
42	TFWC	7	23.6	6	3.93333
42	TFWC	8	26.4	6	4.4
42	TFWC	9	29.4	6	4.9
42	TFWC	10	31.8	6	5.3
42	TFWC	11	34	6	5.66667
42	TFWC	12	36.3	6	6.05
42	TFWC	13	37.8	6	6.3
42	TFWC	14	39.2	6	6.53333
42	TFWC	15	39.8	6	6.63333
42	TFWC	16	40.2	6	6.7
42	TFWC	17	40.2	6	6.7
42	TFWC	18	40.5	6	6.75
42	TFWC	19	43.1	6	7.18333
42	TFWC	20	46.7	6	7.78333
42	TFWC	21	50.6	6	8.43333
67	TF	0	11.6	9	1.28889
67	TF	1	9.2	7	1.31429
67	TF	2	9.7	7	1.38571
67	TF	3	11.6	7	1.65714
67	TF	4	13.8	7	1.97143
67	TF	5	16.7	7	2.38571
67	TF	6	20	7	2.85714
67	TF	7	22.5	7	3.21429
67	TF	8	25.7	7	3.67143
67	TF	9	28.7	7	4.1
67	TF	10	31.8	7	4.54286
67	TF	11	35	7	5
67	TF	12	37.1	7	5.3
67	TF	13	40	7	5.71429
67	TF	14	42.5	7	6.07143
67	TF	15	44.4	7	6.34286
67	TF	16	46	7	6.57143
67	TF	17	46.7	7	6.67143
67	TF	18	48	7	6.85714
67	TF	19	49.7	7	7.1
67	TF	20	51.4	7	7.34286
67	TF	21	48	6	8
72	TFWC	0	11.2	9	1.24444
72	TFWC	1	12.3	9	1.36667
72	TFWC	2	14.6	9	1.62222
72	TFWC	3	17.9	9	1.98889
72	TFWC	4	21.1	9	2.34444
72	TFWC	5	24.6	9	2.73333
72	TFWC	6	28.6	9	3.17778
72	TFWC	7	31.4	9	3.48889
72	TFWC	8	34.4	9	3.82222
72	TFWC	9	38	9	4.22222
72	TFWC	10	42.2	9	4.68889
72	TFWC	11	45.3	9	5.03333
72	TFWC	12	47.5	9	5.27778
72	TFWC	13	50	9	5.55556
72	TFWC	14	53.3	9	5.92222
72	TFWC	15	56.1	9	6.23333
72	TFWC	16	58.3	9	6.47778
72	TFWC	17	59.2	9	6.57778
72	TFWC	18	60.4	9	6.71111
72	TFWC	19	61.6	9	6.84444
72	TFWC	20	66.6	9	7.4
72	TFWC	21	7.9	9	0.877778
74	TF	0	.	8	.
74	TF	1	11.7	8	1.4625
74	TF	2	12.4	8	1.55
74	TF	3	13.8	7	1.97143
74	TF	4	16.3	7	2.32857
74	TF	5	19.1	7	2.72857
74	TF	6	23.2	7	3.31429
74	TF	7	27.2	7	3.88571
74	TF	8	29.9	7	4.27143
74	TF	9	32.2	7	4.6
74	TF	10	35.7	7	5.1
74	TF	11	37.7	7	5.38571
74	TF	12	40	7	5.71429
74	TF	13	43.1	7	6.15714
74	TF	14	44.8	7	6.4
74	TF	15	47.8	7	6.82857
74	TF	16	49.6	7	7.08571
74	TF	17	50.8	7	7.25714
74	TF	18	51.4	7	7.34286
74	TF	19	52.7	7	7.52857
74	TF	20	56.7	7	8.1
74	TF	21	61.4	7	8.77143
80	TFWC	0	12.7	10	1.27
80	TFWC	1	13	10	1.3
80	TFWC	2	12.9	9	1.43333
80	TFWC	3	14.5	9	1.61111
80	TFWC	4	17.1	9	1.9
80	TFWC	5	20.4	9	2.26667
80	TFWC	6	23.1	9	2.56667
80	TFWC	7	26.2	9	2.91111
80	TFWC	8	29.2	9	3.24444
80	TFWC	9	32.3	9	3.58889
80	TFWC	10	35.8	9	3.97778
80	TFWC	11	38.7	9	4.3
80	TFWC	12	41.9	9	4.65556
80	TFWC	13	43.8	9	4.86667
80	TFWC	14	46.3	9	5.14444
80	TFWC	15	47.8	9	5.31111
80	TFWC	16	48.5	9	5.38889
80	TFWC	17	49.6	9	5.51111
80	TFWC	18	51	9	5.66667
80	TFWC	19	53.6	9	5.95556
80	TFWC	20	57.6	9	6.4
80	TFWC	21	59.7	9	6.63333
81	TFWC	0	9.7	7	1.38571
81	TFWC	1	9.2	7	1.31429
81	TFWC	2	9.3	7	1.32857
81	TFWC	3	10.4	7	1.48571
81	TFWC	4	12.1	7	1.72857
81	TFWC	5	13.6	7	1.94286
81	TFWC	6	14.1	6	2.35
81	TFWC	7	16.2	6	2.7
81	TFWC	8	18.2	6	3.03333
81	TFWC	9	21.3	6	3.55
81	TFWC	10	22.9	6	3.81667
81	TFWC	11	25	6	4.16667
81	TFWC	12	27.7	6	4.61667
81	TFWC	13	29.7	6	4.95
81	TFWC	14	31.7	6	5.28333
81	TFWC	15	33.4	6	5.56667
81	TFWC	16	35.3	6	5.88333
81	TFWC	17	36.4	6	6.06667
81	TFWC	18	37.7	6	6.28333
81	TFWC	19	39.4	6	6.56667
81	TFWC	20	40.8	6	6.8
81	TFWC	21	40.8	6	6.8
83	TFWC	0	8	6	1.33333
83	TFWC	1	8.6	6	1.43333
83	TFWC	2	9	5	1.8
83	TFWC	3	11.7	5	2.34
83	TFWC	4	14.5	5	2.9
83	TFWC	5	18.1	5	3.62
83	TFWC	6	20.8	5	4.16
83	TFWC	7	23.9	5	4.78
83	TFWC	8	27.5	5	5.5
83	TFWC	9	31.4	5	6.28
83	TFWC	10	33.6	5	6.72
83	TFWC	11	35.2	5	7.04
83	TFWC	12	36.8	5	7.36
83	TFWC	13	38.8	5	7.76
83	TFWC	14	39.5	5	7.9
83	TFWC	15	41.3	5	8.26
83	TFWC	16	42.5	5	8.5
83	TFWC	17	43.7	5	8.74
83	TFWC	18	43.8	5	8.76
83	TFWC	19	44.1	5	8.82
83	TFWC	20	46.1	5	9.22
83	TFWC	21	48.5	5	9.7
85	TF	0	10.4	8	1.3
85	TF	1	10.7	8	1.3375
85	TF	2	11.4	8	1.425
85	TF	3	13.3	8	1.6625
85	TF	4	14.3	7	2.04286
85	TF	5	18.4	8	2.3
85	TF	6	21.6	8	2.7
85	TF	7	24	8	3
85	TF	8	27.4	8	3.425
85	TF	9	29.5	8	3.6875
85	TF	10	31.9	8	3.9875
85	TF	11	35.7	8	4.4625
85	TF	12	37.9	8	4.7375
85	TF	13	40.9	8	5.1125
85	TF	14	43.3	8	5.4125
85	TF	15	46.2	8	5.775
85	TF	16	48.6	8	6.075
85	TF	17	50.5	8	6.3125
85	TF	18	51.5	8	6.4375
85	TF	19	53	8	6.625
85	TF	20	53.7	8	6.7125
85	TF	21	55.3	8	6.9125
87	TF	0	9.7	7	1.38571
87	TF	1	8.2	6	1.36667
87	TF	2	7.1	5	1.42
87	TF	3	8	5	1.6
87	TF	4	9.3	5	1.86
87	TF	5	11	5	2.2
87	TF	6	12.5	5	2.5
87	TF	7	14.3	5	2.86
87	TF	8	16.8	5	3.36
87	TF	9	18.2	5	3.64
87	TF	10	19.8	5	3.96
87	TF	11	22	5	4.4
87	TF	12	24	5	4.8
87	TF	13	26	5	5.2
87	TF	14	27	5	5.4
87	TF	15	29.8	5	5.96
87	TF	16	30.8	5	6.16
87	TF	17	32.4	5	6.48
87	TF	18	33.4	5	6.68
87	TF	19	34.4	5	6.88
87	TF	20	34.8	5	6.96
87	TF	21	36	5	7.2
89	TF	0	10.5	7	1.5
89	TF	1	10.3	7	1.47143
89	TF	2	11.1	7	1.58571
89	TF	3	13.2	7	1.88571
89	TF	4	16.3	7	2.32857
89	TF	5	18.2	7	2.6
89	TF	6	21.3	7	3.04286
89	TF	7	24.5	7	3.5
89	TF	8	28.4	7	4.05714
89	TF	9	31	7	4.42857
89	TF	10	33.9	7	4.84286
89	TF	11	37	7	5.28571
89	TF	12	39.7	7	5.67143
89	TF	13	42	7	6
89	TF	14	44.1	7	6.3
89	TF	15	46	7	6.57143
89	TF	16	49.1	7	7.01429
89	TF	17	50.4	7	7.2
89	TF	18	52.1	7	7.44286
89	TF	19	53.6	7	7.65714
89	TF	20	55.5	7	7.92857
89	TF	21	57.8	7	8.25714

## Sheet: Dam Weight
ID	TRT	Day	DamWt
42	TFWC	0	19.9
42	TFWC	1	19.7
42	TFWC	2	19.8
42	TFWC	3	19.9
42	TFWC	4	20.5
42	TFWC	5	20.9
42	TFWC	6	21
42	TFWC	7	21.2
42	TFWC	8	20.1
42	TFWC	9	20.4
42	TFWC	10	22
42	TFWC	11	23.5
42	TFWC	12	25.2
42	TFWC	13	27
42	TFWC	14	28.3
42	TFWC	15	30.1
42	TFWC	16	31.8
42	TFWC	17	32.5
42	TFWC	18	34
42	TFWC	19	.
42	TFWC	20	23
42	TFWC	21	26.6
42	TFWC	22	26.1
42	TFWC	23	26.2
42	TFWC	24	27.3
42	TFWC	25	27.7
42	TFWC	26	27.7
42	TFWC	27	26.9
42	TFWC	28	26.8
42	TFWC	29	28.3
42	TFWC	30	28.6
42	TFWC	31	30.8
42	TFWC	32	29.8
42	TFWC	33	30
42	TFWC	34	30.4
42	TFWC	35	29.7
42	TFWC	36	29.9
42	TFWC	37	30.4
42	TFWC	38	29.9
42	TFWC	39	28.5
42	TFWC	40	28.1
42	TFWC	41	26.1
72	TFWC	0	19.6
72	TFWC	1	18.9
72	TFWC	2	19.4
72	TFWC	3	19.4
72	TFWC	4	19.9
72	TFWC	5	19.9
72	TFWC	6	20.6
72	TFWC	7	20.6
72	TFWC	8	21.5
72	TFWC	9	22.3
72	TFWC	10	22.7
72	TFWC	11	24.2
72	TFWC	12	25.9
72	TFWC	13	27.4
72	TFWC	14	28.7
72	TFWC	15	31.1
72	TFWC	16	33.4
72	TFWC	17	35
72	TFWC	18	36.9
72	TFWC	19	.
72	TFWC	20	25.2
72	TFWC	21	26.4
72	TFWC	22	26.3
72	TFWC	23	26.4
72	TFWC	24	26.1
72	TFWC	25	26.4
72	TFWC	26	26.4
72	TFWC	27	27.6
72	TFWC	28	28.5
72	TFWC	29	29.5
72	TFWC	30	29
72	TFWC	31	30.7
72	TFWC	32	28.5
72	TFWC	33	31.3
72	TFWC	34	30.8
72	TFWC	35	30.9
72	TFWC	36	31.5
72	TFWC	37	30.9
72	TFWC	38	30.4
72	TFWC	39	27.4
72	TFWC	40	28.5
72	TFWC	41	27.7
80	TFWC	0	19.3
80	TFWC	1	19.3
80	TFWC	2	19.4
80	TFWC	3	19.3
80	TFWC	4	19.9
80	TFWC	5	19.4
80	TFWC	6	20.1
80	TFWC	7	21
80	TFWC	8	21.2
80	TFWC	9	21.8
80	TFWC	10	22.6
80	TFWC	11	24.2
80	TFWC	12	25.1
80	TFWC	13	27.1
80	TFWC	14	28.9
80	TFWC	15	31.3
80	TFWC	16	33.4
80	TFWC	17	36
80	TFWC	18	37.4
80	TFWC	19	.
80	TFWC	20	23.6
80	TFWC	21	24.7
80	TFWC	22	25.1
80	TFWC	23	25.4
80	TFWC	24	26.7
80	TFWC	25	27
80	TFWC	26	27.9
80	TFWC	27	27.3
80	TFWC	28	27.5
80	TFWC	29	28.5
80	TFWC	30	28.6
80	TFWC	31	29.3
80	TFWC	32	28.6
80	TFWC	33	30.4
80	TFWC	34	29.5
80	TFWC	35	29.8
80	TFWC	36	31.9
80	TFWC	37	29.9
80	TFWC	38	29.9
80	TFWC	39	30.2
80	TFWC	40	30.5
80	TFWC	41	28.4
81	TFWC	0	17.9
81	TFWC	1	18
81	TFWC	2	17.9
81	TFWC	3	18.6
81	TFWC	4	18.7
81	TFWC	5	18.7
81	TFWC	6	18.8
81	TFWC	7	19.2
81	TFWC	8	19.5
81	TFWC	9	20.2
81	TFWC	10	21
81	TFWC	11	22
81	TFWC	12	23.1
81	TFWC	13	24.5
81	TFWC	14	25.9
81	TFWC	15	28
81	TFWC	16	30
81	TFWC	17	31.7
81	TFWC	18	33.9
81	TFWC	19	.
81	TFWC	20	21.9
81	TFWC	21	23.1
81	TFWC	22	23.6
81	TFWC	23	23.8
81	TFWC	24	23.6
81	TFWC	25	24.7
81	TFWC	26	24
81	TFWC	27	24.7
81	TFWC	28	24.6
81	TFWC	29	25.1
81	TFWC	30	26
81	TFWC	31	25.5
81	TFWC	32	25.5
81	TFWC	33	26.5
81	TFWC	34	26.4
81	TFWC	35	27.3
81	TFWC	36	27.9
81	TFWC	37	27.3
81	TFWC	38	27.1
81	TFWC	39	27.3
81	TFWC	40	27.2
81	TFWC	41	24.7
83	TFWC	0	19.1
83	TFWC	1	18.6
83	TFWC	2	19.1
83	TFWC	3	18.6
83	TFWC	4	19.4
83	TFWC	5	19.5
83	TFWC	6	19.8
83	TFWC	7	20.2
83	TFWC	8	20.1
83	TFWC	9	20.2
83	TFWC	10	20.5
83	TFWC	11	22.2
83	TFWC	12	24.4
83	TFWC	13	26
83	TFWC	14	27.2
83	TFWC	15	30
83	TFWC	16	32.9
83	TFWC	17	34.3
83	TFWC	18	37.2
83	TFWC	19	.
83	TFWC	20	26.4
83	TFWC	21	25.5
83	TFWC	22	25.3
83	TFWC	23	25.5
83	TFWC	24	26
83	TFWC	25	25.7
83	TFWC	26	27.1
83	TFWC	27	26.8
83	TFWC	28	28.9
83	TFWC	29	26.4
83	TFWC	30	26.4
83	TFWC	31	28.7
83	TFWC	32	26.8
83	TFWC	33	26.5
83	TFWC	34	29.1
83	TFWC	35	29.1
83	TFWC	36	28.7
83	TFWC	37	28.5
83	TFWC	38	29.6
83	TFWC	39	28.1
83	TFWC	40	29.7
83	TFWC	41	27.5
67	TF	0	20.5
67	TF	1	19.8
67	TF	2	20.2
67	TF	3	20.5
67	TF	4	20.5
67	TF	5	21
67	TF	6	21.2
67	TF	7	22.3
67	TF	8	22.6
67	TF	9	24
67	TF	10	25.1
67	TF	11	26.3
67	TF	12	27.9
67	TF	13	29.8
67	TF	14	31.6
67	TF	15	34.6
67	TF	16	36.7
67	TF	17	38.7
67	TF	18	40.8
67	TF	19	.
67	TF	20	25.8
67	TF	21	26.9
67	TF	22	28.2
67	TF	23	27.5
67	TF	24	28.5
67	TF	25	28.7
67	TF	26	30.1
67	TF	27	29.9
67	TF	28	30.1
67	TF	29	30.9
67	TF	30	32.1
67	TF	31	31.8
67	TF	32	30.4
67	TF	33	31.5
67	TF	34	32.5
67	TF	35	32.6
67	TF	36	32
67	TF	37	32
67	TF	38	31.4
67	TF	39	31.5
67	TF	40	29.3
67	TF	41	27.6
74	TF	0	18.9
74	TF	1	18.4
74	TF	2	18.6
74	TF	3	18.5
74	TF	4	19
74	TF	5	18.7
74	TF	6	19.1
74	TF	7	19.7
74	TF	8	20.2
74	TF	9	21.1
74	TF	10	21.4
74	TF	11	23.1
74	TF	12	24.4
74	TF	13	25.7
74	TF	14	27.6
74	TF	15	29.6
74	TF	16	31.6
74	TF	17	33.5
74	TF	18	34.8
74	TF	19	.
74	TF	20	23.8
74	TF	21	23.9
74	TF	22	24.1
74	TF	23	24.7
74	TF	24	25.9
74	TF	25	27.3
74	TF	26	25.9
74	TF	27	26.7
74	TF	28	27
74	TF	29	26.6
74	TF	30	26.9
74	TF	31	28.2
74	TF	32	28.1
74	TF	33	27.7
74	TF	34	29.3
74	TF	35	29.2
74	TF	36	29.8
74	TF	37	29.4
74	TF	38	29.1
74	TF	39	26.6
74	TF	40	26.4
74	TF	41	26.2
85	TF	0	17.6
85	TF	1	17.7
85	TF	2	17.7
85	TF	3	17
85	TF	4	18
85	TF	5	18.2
85	TF	6	18.4
85	TF	7	18.8
85	TF	8	19.1
85	TF	9	20
85	TF	10	20.7
85	TF	11	21.6
85	TF	12	23.3
85	TF	13	24.5
85	TF	14	26.6
85	TF	15	29
85	TF	16	31.1
85	TF	17	33.6
85	TF	18	34.9
85	TF	19	.
85	TF	20	21.9
85	TF	21	24.8
85	TF	22	25.5
85	TF	23	24.4
85	TF	24	25.3
85	TF	25	25.9
85	TF	26	25.8
85	TF	27	25.5
85	TF	28	25
85	TF	29	26.5
85	TF	30	26.9
85	TF	31	26.4
85	TF	32	28.4
85	TF	33	27.5
85	TF	34	28.7
85	TF	35	29.7
85	TF	36	29.3
85	TF	37	29.2
85	TF	38	29.5
85	TF	39	28
85	TF	40	26.1
85	TF	41	26
87	TF	0	18.3
87	TF	1	18.2
87	TF	2	18.3
87	TF	3	18.7
87	TF	4	19
87	TF	5	19.1
87	TF	6	19.1
87	TF	7	20
87	TF	8	20
87	TF	9	20.6
87	TF	10	21.5
87	TF	11	21.9
87	TF	12	23.4
87	TF	13	24.2
87	TF	14	25.6
87	TF	15	27.1
87	TF	16	28.9
87	TF	17	30.6
87	TF	18	31.8
87	TF	19	.
87	TF	20	23.8
87	TF	21	22.8
87	TF	22	22.7
87	TF	23	22.5
87	TF	24	22.6
87	TF	25	23.2
87	TF	26	23.4
87	TF	27	23.6
87	TF	28	23.7
87	TF	29	24.4
87	TF	30	23.5
87	TF	31	23.8
87	TF	32	24.6
87	TF	33	24.1
87	TF	34	25
87	TF	35	26.5
87	TF	36	26.4
87	TF	37	26.6
87	TF	38	26.5
87	TF	39	26.6
87	TF	40	26
87	TF	41	25.9
89	TF	0	18.3
89	TF	1	17.8
89	TF	2	18.5
89	TF	3	18.9
89	TF	4	18.7
89	TF	5	19.7
89	TF	6	20.1
89	TF	7	21.3
89	TF	8	21.2
89	TF	9	21.6
89	TF	10	22.7
89	TF	11	23.7
89	TF	12	24.8
89	TF	13	26.1
89	TF	14	27.9
89	TF	15	29
89	TF	16	31.2
89	TF	17	33.3
89	TF	18	34.4
89	TF	19	.
89	TF	20	24.5
89	TF	21	25.2
89	TF	22	26.1
89	TF	23	25.7
89	TF	24	25.7
89	TF	25	26.6
89	TF	26	27
89	TF	27	28.3
89	TF	28	28
89	TF	29	29.5
89	TF	30	28.7
89	TF	31	29.1
89	TF	32	29.2
89	TF	33	30.1
89	TF	34	29.2
89	TF	35	31.3
89	TF	36	30.5
89	TF	37	30.6
89	TF	38	30.2
89	TF	39	30.5
89	TF	40	28.6
89	TF	41	26

## Sheet: Feed Intake
ID	TRT$	Day	Feed(grams)
42	TFWC	1	3.9
42	TFWC	2	4.5
42	TFWC	3	4.7
42	TFWC	4	4.7
42	TFWC	5	4.2
42	TFWC	6	4.3
42	TFWC	7	3.9
42	TFWC	8	4.6
42	TFWC	9	3.8
42	TFWC	10	4.9
42	TFWC	11	5.8
42	TFWC	12	4.2
42	TFWC	13	6.6
42	TFWC	14	6.6
42	TFWC	15	7.2
42	TFWC	16	6.3
42	TFWC	17	5.7
42	TFWC	18	6.5
42	TFWC	19	.
42	TFWC	20	6.1
42	TFWC	21	10
42	TFWC	22	9.7
42	TFWC	23	10.3
42	TFWC	24	12.2
42	TFWC	25	13.3
42	TFWC	26	12.1
42	TFWC	27	12.9
42	TFWC	28	14.3
42	TFWC	29	17.4
42	TFWC	30	16.7
42	TFWC	31	15.7
42	TFWC	32	13.2
42	TFWC	33	16.4
42	TFWC	34	12.7
42	TFWC	35	15.2
42	TFWC	36	13.9
42	TFWC	37	14.7
42	TFWC	38	13
42	TFWC	39	13.2
42	TFWC	40	13
67	TF	1	5.1
67	TF	2	5.5
67	TF	3	5.5
67	TF	4	6.2
67	TF	5	4.6
67	TF	6	5.7
67	TF	7	5.1
67	TF	8	6.2
67	TF	9	6.1
67	TF	10	5.8
67	TF	11	5.7
67	TF	12	5.7
67	TF	13	6.5
67	TF	14	6
67	TF	15	12.5
67	TF	16	7.4
67	TF	17	8.3
67	TF	18	9.4
67	TF	19	.
67	TF	20	11.2
67	TF	21	11.9
67	TF	22	9.9
67	TF	23	14.7
67	TF	24	15.3
67	TF	25	16.3
67	TF	26	13.3
67	TF	27	18.5
67	TF	28	19
67	TF	29	18.4
67	TF	30	17
67	TF	31	12.8
67	TF	32	26.3
67	TF	33	19.2
67	TF	34	21.3
67	TF	35	21.1
67	TF	36	18.6
67	TF	37	17.3
67	TF	38	18.3
67	TF	39	13.2
67	TF	40	7.1
72	TFWC	1	4.5
72	TFWC	2	4.6
72	TFWC	3	4.7
72	TFWC	4	4.1
72	TFWC	5	4
72	TFWC	6	4.3
72	TFWC	7	3.2
72	TFWC	8	4.7
72	TFWC	9	3.3
72	TFWC	10	5.4
72	TFWC	11	3.6
72	TFWC	12	4.6
72	TFWC	13	4.9
72	TFWC	14	5.4
72	TFWC	15	6.8
72	TFWC	16	4.5
72	TFWC	17	4.5
72	TFWC	18	4.5
72	TFWC	19	.
72	TFWC	20	.
72	TFWC	21	9.4
72	TFWC	22	9.2
72	TFWC	23	11.5
72	TFWC	24	10.6
72	TFWC	25	12.9
72	TFWC	26	14.3
72	TFWC	27	16.8
72	TFWC	28	16
72	TFWC	29	14.6
72	TFWC	30	15.7
72	TFWC	31	13.8
72	TFWC	32	16.4
72	TFWC	33	13.2
72	TFWC	34	22
72	TFWC	35	18.8
72	TFWC	36	18.1
72	TFWC	37	15
72	TFWC	38	12.9
72	TFWC	39	13.3
72	TFWC	40	13.8
74	TF	1	4.5
74	TF	2	3.9
74	TF	3	3.6
74	TF	4	3.7
74	TF	5	3
74	TF	6	3.8
74	TF	7	3.4
74	TF	8	3.5
74	TF	9	3.3
74	TF	10	4
74	TF	11	3.5
74	TF	12	3.8
74	TF	13	4.8
74	TF	14	5.3
74	TF	15	6.2
74	TF	16	4.4
74	TF	17	8
74	TF	18	1.5
74	TF	19	.
74	TF	20	.
74	TF	21	9.4
74	TF	22	6.5
74	TF	23	8
74	TF	24	8.4
74	TF	25	11
74	TF	26	10.5
74	TF	27	10.8
74	TF	28	8.8
74	TF	29	11.5
74	TF	30	10.6
74	TF	31	12.7
74	TF	32	16.2
74	TF	33	12.6
74	TF	34	19.2
74	TF	35	13.4
74	TF	36	13.5
74	TF	37	11.3
74	TF	38	10.3
74	TF	39	13.7
74	TF	40	14.2
80	TFWC	1	5.7
80	TFWC	2	3.9
80	TFWC	3	3.5
80	TFWC	4	3.3
80	TFWC	5	3.9
80	TFWC	6	3.7
80	TFWC	7	3.5
80	TFWC	8	5
80	TFWC	9	3.8
80	TFWC	10	3.9
80	TFWC	11	3.7
80	TFWC	12	3.5
80	TFWC	13	4.3
80	TFWC	14	5.4
80	TFWC	15	6.7
80	TFWC	16	5.4
80	TFWC	17	5.7
80	TFWC	18	5.1
80	TFWC	19	.
80	TFWC	20	7.7
80	TFWC	21	6.9
80	TFWC	22	8.3
80	TFWC	23	9.5
80	TFWC	24	11.4
80	TFWC	25	12.1
80	TFWC	26	13
80	TFWC	27	15.5
80	TFWC	28	13.5
80	TFWC	29	13
80	TFWC	30	12.5
80	TFWC	31	14.2
80	TFWC	32	14.8
80	TFWC	33	11.9
80	TFWC	34	19
80	TFWC	35	16.9
80	TFWC	36	13.3
80	TFWC	37	13.9
80	TFWC	38	15.5
80	TFWC	39	11.7
80	TFWC	40	7.7
81	TFWC	1	5.5
81	TFWC	2	3.3
81	TFWC	3	3.3
81	TFWC	4	3.4
81	TFWC	5	4.2
81	TFWC	6	3.8
81	TFWC	7	3.2
81	TFWC	8	5.3
81	TFWC	9	3.8
81	TFWC	10	4.6
81	TFWC	11	3.9
81	TFWC	12	4.6
81	TFWC	13	4.5
81	TFWC	14	5.1
81	TFWC	15	7.1
81	TFWC	16	5.4
81	TFWC	17	5.1
81	TFWC	18	5.8
81	TFWC	19	.
81	TFWC	20	3.6
81	TFWC	21	7
81	TFWC	22	7.7
81	TFWC	23	8.2
81	TFWC	24	8.4
81	TFWC	25	9.1
81	TFWC	26	7.3
81	TFWC	27	8.5
81	TFWC	28	10.2
81	TFWC	29	10
81	TFWC	30	8.9
81	TFWC	31	10.4
81	TFWC	32	9.9
81	TFWC	33	11.6
81	TFWC	34	15.4
81	TFWC	35	13.6
81	TFWC	36	12.8
81	TFWC	37	11.4
81	TFWC	38	12.1
81	TFWC	39	9.4
81	TFWC	40	6.2
83	TFWC	1	4.6
83	TFWC	2	4.2
83	TFWC	3	5
83	TFWC	4	4.7
83	TFWC	5	4.7
83	TFWC	6	4.8
83	TFWC	7	5.1
83	TFWC	8	5.5
83	TFWC	9	3.6
83	TFWC	10	5.4
83	TFWC	11	5.5
83	TFWC	12	7.5
83	TFWC	13	7.2
83	TFWC	14	7.1
83	TFWC	15	10.5
83	TFWC	16	9
83	TFWC	17	.
83	TFWC	18	9.7
83	TFWC	19	.
83	TFWC	20	10.4
83	TFWC	21	9.1
83	TFWC	22	11.4
83	TFWC	23	13.8
83	TFWC	24	19.9
83	TFWC	25	15.6
83	TFWC	26	10.5
83	TFWC	27	23
83	TFWC	28	14.6
83	TFWC	29	15.1
83	TFWC	30	16.3
83	TFWC	31	13.7
83	TFWC	32	17.7
83	TFWC	33	14.2
83	TFWC	34	24.6
83	TFWC	35	23.2
83	TFWC	36	22.9
83	TFWC	37	16.8
83	TFWC	38	12.2
83	TFWC	39	17.6
83	TFWC	40	12.4
85	TF	1	3.1
85	TF	2	2.8
85	TF	3	3.5
85	TF	4	3.7
85	TF	5	3.7
85	TF	6	3.3
85	TF	7	3.4
85	TF	8	5.8
85	TF	9	3.6
85	TF	10	4.1
85	TF	11	4
85	TF	12	3.3
85	TF	13	3.8
85	TF	14	5.5
85	TF	15	6.6
85	TF	16	6.4
85	TF	17	6.6
85	TF	18	5.4
85	TF	19	.
85	TF	20	.
85	TF	21	12.7
85	TF	22	8.8
85	TF	23	8.9
85	TF	24	11.1
85	TF	25	10.5
85	TF	26	11.4
85	TF	27	12.3
85	TF	28	13.2
85	TF	29	11.9
85	TF	30	14.4
85	TF	31	15
85	TF	32	15.7
85	TF	33	14.6
85	TF	34	22.2
85	TF	35	19.4
85	TF	36	17.5
85	TF	37	16.1
85	TF	38	10.8
85	TF	39	7.3
85	TF	40	11.3
87	TF	1	2.9
87	TF	2	3
87	TF	3	3.6
87	TF	4	4
87	TF	5	3.5
87	TF	6	3.3
87	TF	7	4
87	TF	8	5.3
87	TF	9	4.4
87	TF	10	3.5
87	TF	11	4.2
87	TF	12	4.2
87	TF	13	4
87	TF	14	4.9
87	TF	15	6
87	TF	16	5.1
87	TF	17	4.7
87	TF	18	4
87	TF	19	.
87	TF	20	.
87	TF	21	8.9
87	TF	22	7.4
87	TF	23	7.2
87	TF	24	7
87	TF	25	7.6
87	TF	26	10
87	TF	27	9.9
87	TF	28	9.9
87	TF	29	8.2
87	TF	30	10.2
87	TF	31	9.9
87	TF	32	10.7
87	TF	33	9.9
87	TF	34	16.5
87	TF	35	12.7
87	TF	36	11.8
87	TF	37	10.7
87	TF	38	8.5
87	TF	39	8.3
87	TF	40	8.2
89	TF	1	3.6
89	TF	2	3.7
89	TF	3	4.1
89	TF	4	5.7
89	TF	5	3.3
89	TF	6	4
89	TF	7	3.2
89	TF	8	6.4
89	TF	9	4.8
89	TF	10	4.8
89	TF	11	4.3
89	TF	12	4.3
89	TF	13	5.6
89	TF	14	5.1
89	TF	15	8.4
89	TF	16	6.2
89	TF	17	5.8
89	TF	18	.
89	TF	19	.
89	TF	20	10.7
89	TF	21	10.5
89	TF	22	8
89	TF	23	9.6
89	TF	24	14
89	TF	25	12.3
89	TF	26	14.4
89	TF	27	18.6
89	TF	28	20
89	TF	29	15.3
89	TF	30	15.7
89	TF	31	14.9
89	TF	32	14.6
89	TF	33	13.9
89	TF	34	21.9
89	TF	35	18.6
89	TF	36	17.6
89	TF	37	15.6
89	TF	38	13.9
89	TF	39	9.5
89	TF	40	10.7

## Sheet: DEXA
ID	TRT	DAY	Perc_ Fat	TTM	Fat Mass	Lean Mass
85	TF	0	20.54	15.4	3.16316	12.2368
85	TF	17	14.34	30.91	4.43249	26.4775
85	TF	22	16.42	21.97	3.60747	18.3625
85	TF	30	14.8	21.82	3.22936	18.5906
85	TF	41	15.81	21.59	3.41338	18.1766
87	TF	0	24.76	15.87	3.92941	11.9406
87	TF	17	16.52	28.8	4.75776	24.0422
87	TF	22	18.95	18.78	3.55881	15.2212
87	TF	30	17.13	20.1	3.44313	16.6569
87	TF	41	18.57	21.66	4.02226	17.6377
74	TF	0	22.25	16.06	3.57335	12.4866
74	TF	17	16.35	29.93	4.89356	25.0364
74	TF	22	18.66	21.84	4.07534	17.7647
74	TF	30	15.41	23.19	3.57358	19.6164
74	TF	41	16.01	23.96	3.836	20.124
67	TF	0	19.93	15.69	3.12702	12.563
67	TF	17	14.92	34.94	5.21305	29.727
67	TF	22	16.66	24.25	4.04005	20.2099
67	TF	30	15.67	26.19	4.10397	22.086
67	TF	41	16.31	23.81	3.88341	19.9266
89	TF	0	22.86	13.49	3.08381	10.4062
89	TF	17	15.94	31.62	5.04023	26.5798
89	TF	22	17.81	21.83	3.88792	17.9421
89	TF	30	17	24.01	4.0817	19.9283
89	TF	41	18.6	22.5	4.185	18.315
42	TFWC	0	19.5	15.09	2.94255	12.1474
42	TFWC	17	.	.	.	.
42	TFWC	22	16.92	22.09	3.73763	18.3524
42	TFWC	30	15.83	27.31	4.32317	22.9868
42	TFWC	41	17.49	22.82	3.99122	18.8288
81	TFWC	0	21.66	15.87	3.43744	12.4326
81	TFWC	17	15.85	28.51	4.51884	23.9912
81	TFWC	22	18.87	19.91	3.75702	16.153
81	TFWC	30	16.97	21.05	3.57219	17.4778
81	TFWC	41	19.48	22.2	4.32456	17.8754
72	TFWC	0	19.62	16.35	3.20787	13.1421
72	TFWC	17	15.92	31.2	4.96704	26.233
72	TFWC	22	16.49	22.37	3.68881	18.6812
72	TFWC	30	14.89	25.25	3.75972	21.4903
72	TFWC	41	15.23	23.7	3.60951	20.0905
80	TFWC	0	24.38	14.67	3.57655	11.0935
80	TFWC	17	15.22	34.94	5.31787	29.6221
80	TFWC	22	17.8	21.53	3.83234	17.6977
80	TFWC	30	17.46	23.9	4.17294	19.7271
80	TFWC	41	18.88	25.2	4.75776	20.4422
83	TFWC	0	20.23	15.66	3.16802	12.492
83	TFWC	17	14.91	31.06	4.63105	26.429
83	TFWC	22	16.01	21.5	3.44215	18.0578
83	TFWC	30	14.1	22.98	3.24018	19.7398
83	TFWC	41	15.68	24.07	3.77418	20.2958

## Sheet: Glucose Serum
ID	TRT$	DAY	Glucose
67	TF	0	210.1
67	TF	1	61.4
67	TF	10	97.7
67	TF	21	372.8
74	TF	0	214.5
74	TF	1	176.6
74	TF	10	156.4
74	TF	21	303.5
85	TF	0	154.9
85	TF	1	129.8
85	TF	10	128.3
85	TF	21	373
87	TF	0	171.5
87	TF	1	124.5
87	TF	10	147.1
87	TF	21	398.1
89	TF	0	144.7
89	TF	1	135.6
89	TF	10	127.5
89	TF	21	47.8
42	TFWC	0	199.4
42	TFWC	1	141.1
42	TFWC	10	106.6
42	TFWC	21	387.8
72	TFWC	0	228.2
72	TFWC	1	107.7
72	TFWC	10	143.9
72	TFWC	21	387
80	TFWC	0	222.8
80	TFWC	1	104.7
80	TFWC	10	101.7
80	TFWC	21	499.4
81	TFWC	0	198.5
81	TFWC	1	181.3
81	TFWC	10	176.1
81	TFWC	21	545.3
83	TFWC	0	153.5
83	TFWC	1	127.6
83	TFWC	10	97.8
83	TFWC	21	195.4

## Sheet: WSW
ID	Genotype	Day	Weight Pre	Weight Post	Pups	Yield
85	TF	10	29.3	30.1	8	0.1
87	TF	10	18.1	18.4	5	0.06
74	TF	10	37.4	38.2	7	0.11
67	TF	10	34.7	35.9	7	0.17
89	TF	10	30.7	31.8	7	0.16
81	TFWC	10	22.8	23.2	6	0.07
72	TFWC	10	44.9	45.9	9	0.11
80	TFWC	10	35.6	36.3	9	0.08
83	TFWC	10	34.8	36.1	5	0.26
42	TFWC	10	23.7	23.9	6	0.0333333
85	TF	21	54.5	54.6	8	0.01
87	TF	21	35.4	35.6	5	0.04
74	TF	21	.	.	.	.
67	TF	21	47.1	47.6	6	0.08
89	TF	21	56.6	56.6	7	0
81	TFWC	21	40.2	40.4	6	0.03
72	TFWC	21	65.3	66	9	0.08
80	TFWC	21	56.8	57.2	9	0.04
83	TFWC	21	45.5	45.9	5	0.08
42	TFWC	21	37.9	38.1	6	0.0333333

## Sheet: Insulin Serum
ID	TRT$	DAY	Insulin
67	TF	0	0.313
67	TF	1	1.175
67	TF	10	0.766
67	TF	21	0.615
74	TF	0	0.535
74	TF	1	1.46
74	TF	10	1.817
74	TF	21	0.456
85	TF	0	1.017
85	TF	1	1.291
85	TF	10	0.767
85	TF	21	1.069
87	TF	0	0.466
87	TF	1	0.685
87	TF	10	0.377
87	TF	21	0.445
89	TF	0	0.735
89	TF	1	1.187
89	TF	10	0.512
89	TF	21	0.116
42	TFWC	0	1.354
42	TFWC	1	2.389
42	TFWC	10	0.339
42	TFWC	21	0.829
72	TFWC	0	0.421
72	TFWC	1	0.537
72	TFWC	10	1.135
72	TFWC	21	0.404
80	TFWC	0	0.358
80	TFWC	1	0.575
80	TFWC	10	0.385
80	TFWC	21	1.686
81	TFWC	0	0.936
81	TFWC	1	0.79
81	TFWC	10	0.284
81	TFWC	21	0.709
83	TFWC	0	0.351
83	TFWC	1	0.355
83	TFWC	10	0.471
83	TFWC	21	0.597

## Sheet: Serotonin Serum
ID	Genotype	DAY	TRT	nM_ml
42	TFWC	10	Saline	421.186
42	TFWC	21	Saline	3908.47
67	TPH1	10	Saline	5708.31
67	TPH1	21	Saline	11454.4
72	TFWC	10	Saline	2053.79
72	TFWC	21	Saline	8921.96
74	TPH1	10	Saline	2258.04
74	TPH1	21	Saline	9262.97
80	TFWC	10	Saline	1359.68
80	TFWC	21	Saline	5651.47
81	TFWC	10	Saline	3717.6
81	TFWC	21	Saline	7034.04
83	TFWC	10	Saline	322.318
83	TFWC	21	Saline	1490.15
85	TPH1	10	Saline	2357.65
85	TPH1	21	Saline	8728.18
87	TPH1	10	Saline	3805.4
87	TPH1	21	Saline	6382.49
89	TPH1	10	Saline	5167.03
89	TPH1	21	Saline	6780.13
85	TPH1	0	Saline	4157.89
85	TPH1	1	Saline	5997.63
87	TPH1	0	Saline	4186.54
87	TPH1	1	Saline	5287.89
74	TPH1	0	Saline	3872.48
74	TPH1	1	Saline	1689.31
67	TPH1	0	Saline	3490.58
67	TPH1	1	Saline	4049.15
89	TPH1	0	Saline	3497.92
89	TPH1	1	Saline	4763.46
42	TFWC	0	Saline	3220.91
42	TFWC	1	Saline	544.632
81	TFWC	0	Saline	3080.06
81	TFWC	1	Saline	1942.96
72	TFWC	0	Saline	4319.28
72	TFWC	1	Saline	2423.12
80	TFWC	0	Saline	1192.91
80	TFWC	1	Saline	2250.28
83	TFWC	0	Saline	.
83	TFWC	1	Saline	452.76

## Sheet: Serotonin Tissue
ID	TRT	Tissue	nM	nM_ug	nM_mg
67	TF	Duodenum	0.795	0.0795	8
74	TF	Duodenum	98.613	9.8613	986.1
85	TF	Duodenum	114.506	11.4506	1145.1
87	TF	Duodenum	0.878	0.0878	8.8
89	TF	Duodenum	0.565	0.0565	5.7
42	TFWC	Duodenum	52.399	5.2399	524
72	TFWC	Duodenum	8.758	0.8758	87.6
80	TFWC	Duodenum	2.456	0.2456	24.6
81	TFWC	Duodenum	40.343	4.0343	403.4
83	TFWC	Duodenum	145.378	14.5378	1453.8
67	TF	MG	16.392	1.6392	1639.2
74	TF	MG	41.074	4.1074	4107.4
85	TF	MG	20.83	2.083	2083
87	TF	MG	18.8	1.88	1880
89	TF	MG	16.058	1.6058	1605.8
42	TFWC	MG	17.113	1.7113	1711.3
72	TFWC	MG	7.973	0.7973	797.3
80	TFWC	MG	6.635	0.6635	663.5
81	TFWC	MG	8.856	0.8856	885.6
83	TFWC	MG	12.234	1.2234	1223.4
67	TF	Panc	10.753	1.0753	1075.3
74	TF	Panc	3.172	0.3172	317.2
85	TF	Panc	1.716	0.1716	171.6
87	TF	Panc	1.953	0.1953	195.3
89	TF	Panc	10.677	1.0677	1067.7
42	TFWC	Panc	4.536	0.4536	453.6
72	TFWC	Panc	49.782	4.9782	4978.2
80	TFWC	Panc	3.478	0.3478	347.8
81	TFWC	Panc	3.025	0.3025	302.5
83	TFWC	Panc	1.356	0.1356	135.6

## Sheet: Liver Genes
ID	TRT$	TPH1	MAOA	SERT	HTR1A	HTR1B	HTR1D	HTR1F	HTR2A	HTR2B	HTR2C	HTR3	HTR4	HTR5	HTR6	HTR7	PFK1	PEPCK	PCK1	PC	TPH1	FB2P	PDK4	HTR2B	HTR2C	HTR3
67	TF	11.2227	5.90273	12.1127	10.3427	10.7227	11.7027	8.61273	10.7827	8.84273	9.81273	11.3427	10.9627	9.62273	9.87273	12.6527	11.2127	3.82273	3.83273	5.04273	11.6727	9.48273	9.80273	8.84273	9.81273	11.3427
74	TF	12.882	5.98196	12.902	11.312	12.192	13.102	10.062	12.052	9.28196	11.182	11.662	11.912	10.262	11.592	13.502	12.092	4.10196	3.92196	5.34196	12.472	10.342	9.99196	9.28196	11.182	11.662
85	TF	13.4576	5.87755	12.0176	12.9776	12.5976	15.2676	13.9276	12.6476	10.0876	11.5376	13.3376	13.6776	12.0476	12.7476	14.4376	13.8176	3.93755	3.96755	5.62755	14.0876	12.1676	10.9376	10.0876	11.5376	13.3376
87	TF	11.6321	5.70215	11.5221	10.0121	10.6921	11.1121	9.40215	10.3621	8.30215	9.41215	11.6221	10.5921	8.93215	10.1921	12.4421	11.1221	2.09215	1.81215	3.49215	11.2621	9.43215	8.58215	8.30215	9.41215	11.6221
89	TF	13.9301	5.94005	13.9901	12.3601	12.9101	13.3301	11.2701	12.1701	9.60005	11.6301	14.2501	13.2601	12.3801	14.2801	14.5301	13.6201	2.89005	3.00005	4.98005	15.1901	11.7701	10.7801	9.60005	11.6301	14.2501
42	TFWC	12.4668	5.97678	12.1368	11.5168	11.4568	12.7668	10.0168	11.2068	9.52678	10.2068	12.3468	12.6368	10.3468	12.5568	12.5268	12.6168	4.12678	3.87678	5.49678	12.8368	10.6268	10.4968	9.52678	10.2068	12.3468
72	TFWC	12.7812	5.88121	11.8212	11.9712	12.6712	13.6412	10.6012	12.3112	9.40121	10.8412	13.7912	13.6412	10.5912	12.0712	13.4212	12.5312	3.34121	3.42121	4.58121	12.2312	9.97121	10.2912	9.40121	10.8412	13.7912
80	TFWC	13.1621	5.55214	11.8521	10.5921	11.1021	11.8521	10.5321	11.0221	9.37214	9.93214	12.4921	12.3121	9.73214	10.8421	12.7521	11.6521	3.60214	3.27214	4.94214	11.8021	9.94214	9.21214	9.37214	9.93214	12.4921
81	TFWC	10.7863	5.56629	12.2663	10.1863	11	.	10.21	.	7.69629	9.24629	10.9563	11.3263	8.71629	10.1063	11.3163	10.5963	2.98629	2.87629	3.78629	10.7763	8.96629	8.06629	7.69629	9.24629	10.9563
83	TFWC	12.9282	6.69824	11.4782	11.2082	12.9182	13.3382	9.84824	12.3682	9.32824	10.3282	12.1682	12.1182	9.76824	12.0282	12.0882	11.9382	2.70824	2.41824	3.65824	12.9182	9.23824	9.31824	9.32824	10.3282	12.1682

[truncated: 4 more sheets: Mammary Genes, Adipocyte Histology, Mammary Histology, Pancreas Histology]
